# Supplementary material for: In silico investigation of cytochrome bc1 molecular inhibition mechanism against Trypanosoma cruzi
Source: PLoS Negl Trop Dis. 2023 Jan 23;17(1):e0010545. doi: 10.1371/journal.pntd.0010545 (PMC9894551; doi:10.1371/journal.pntd.0010545)
Supplement: S1 Table — (XLSX) [file pntd.0010545.s001.xlsx]

## Sheet: Sheet1
Ligand	Number of Particles	Replicas	Total Simulation Time [ns]
Antimycin A	90˙000	3	300
GNF7686	90˙000	3	300
Myxothiazol	90˙000	3	300
Strobilurin A	90˙000	3	300
Ubiquinol	90˙000	3	300
Ubiquinone	90˙000	3	300
Apo	90˙000	3	300
